# Supplementary material for: Modulation of ER Stress and Inflammation by S-Ketamine, R-Ketamine, and Their Metabolites in Human Microglial Cells: Insights into Novel Targets for Depression Therapy
Source: Cells. 2025 Jun 3;14(11):831. doi: 10.3390/cells14110831 (PMC12154294; doi:10.3390/cells14110831)
Supplement: Supplementary file 1 [file cells-14-00831-s001.zip]

Archive with 1 entries (1 files):
- cells-3633544-supplementary.pdf
